# Supplementary material for: Plasma glial fibrillary acidic protein and neurofilament light chain, but not tau, are biomarkers of sports-related mild traumatic brain injury
Source: Brain Commun. 2020 Sep 7;2(2):fcaa137. doi: 10.1093/braincomms/fcaa137 (PMC7846133; doi:10.1093/braincomms/fcaa137)
Supplement: fcaa137_Supplementary_Data [file fcaa137_supplementary_data.zip]

Archive with 2 entries (2 files):
- Supplementary Figures and legend.pdf
- Supplementary Table 1.docx
